# Supplementary material for: Chia Seed (Salvia hispanica) Attenuates Chemically Induced Lung Carcinomas in Rats through Suppression of Proliferation and Angiogenesis
Source: Pharmaceuticals (Basel). 2024 Aug 27;17(9):1129. doi: 10.3390/ph17091129 (PMC11435337; doi:10.3390/ph17091129)
Supplement: Supplementary file 1 [file pharmaceuticals-17-01129-s001.zip]

Archive with 1 entries (1 files):
- pharmaceuticals-3127019-supplementary.pdf
